# Supplementary material for: Do Not Leave Your Patients in the Dark—Using American College of Rheumatology and European Alliance of Associations for Rheumatology Recommendations for Vaccination in Polish Adult Patients with Autoimmune Inflammatory Rheumatic Diseases
Source: Vaccines (Basel). 2023 Dec 14;11(12):1854. doi: 10.3390/vaccines11121854 (PMC10748174; doi:10.3390/vaccines11121854)
Supplement: Supplementary file 1 [file vaccines-11-01854-s001.zip]

Archive with 1 entries (1 files):
- vaccines-2762815-supplementary.pdf
